# Supplementary material for: First description of a male Melapheapamea Hoffman & Lohmander, 1968 from Turkey (Diplopoda, Polydesmida, Xystodesmidae)
Source: Biodivers Data J. 2025 May 16;13:e156970. doi: 10.3897/BDJ.13.e156970 (PMC12102669; doi:10.3897/BDJ.13.e156970)
Supplement: XML Treatment for Melaphe [file BDJ.13.e156970-treatment1.xml]

<!DOCTYPE tp:taxon-treatment
  PUBLIC "-//TaxonX//DTD Taxonomic Treatment Publishing DTD v0 20100105//EN" "tax-treatment-NSO.dtd">
<tp:taxon-treatment xmlns:tp="http://www.plazi.org/taxpub"><tp:treatment-meta><mixed-citation publication-type="journal"><person-group><name><surname>Korsós</surname><given-names>Zoltán</given-names></name><name><surname>Golovatch</surname><given-names>Sergei</given-names></name></person-group><article-title>First description of a male <italic><tp:taxon-name><tp:taxon-name-part taxon-name-part-type="genus" reg="Melaphe">Melaphe</tp:taxon-name-part><tp:taxon-name-part taxon-name-part-type="species" reg="apamea">apamea</tp:taxon-name-part></tp:taxon-name></italic> Hoffman &amp; Lohmander, 1968 from Turkey (<tp:taxon-name><tp:taxon-name-part taxon-name-part-type="class">Diplopoda</tp:taxon-name-part></tp:taxon-name>, <tp:taxon-name><tp:taxon-name-part taxon-name-part-type="order">Polydesmida</tp:taxon-name-part></tp:taxon-name>, <tp:taxon-name><tp:taxon-name-part taxon-name-part-type="family">Xystodesmidae</tp:taxon-name-part></tp:taxon-name>)</article-title><source>Biodivers Data J</source><day>16</day><month>05</month><year>2025</year><volume>13</volume><pub-id pub-id-type="doi">10.3897/BDJ.13.e156970</pub-id></mixed-citation></tp:treatment-meta><tp:nomenclature><tp:taxon-name>
            <object-id xmlns:xlink="http://www.w3.org/1999/xlink" content-type="arpha" xlink:type="simple">5E18ED07-70A7-5193-A1D2-761CA28A1682</object-id>
            <tp:taxon-name-part taxon-name-part-type="genus">Melaphe</tp:taxon-name-part>
            <object-id xmlns:xlink="http://www.w3.org/1999/xlink" xlink:type="simple" object-id-type="Other URL">https://www.millibase.org/aphia.php?p=taxdetails&amp;id=892003</object-id>
          </tp:taxon-name><tp:taxon-authority>Cook, 1904</tp:taxon-authority><tp:nomenclature-citation-list><tp:nomenclature-citation><tp:taxon-name>
                <tp:taxon-name-part taxon-name-part-type="genus">Oxyurus</tp:taxon-name-part>
                <tp:taxon-name-part taxon-name-part-type="species">vestitus</tp:taxon-name-part>
              </tp:taxon-name><comment> C. L. Koch, 1847<xref ref-type="bibr" rid="B12937305">Cook (1904)</xref>: 55. Preoccupied and replaced</comment></tp:nomenclature-citation></tp:nomenclature-citation-list></tp:nomenclature><tp:treatment-sec sec-type="Description"><title>Description</title><sec sec-type="Diagnosis"><title>Diagnosis</title><p>The genus is characterised by the retention of a distinct sternite between the gonocoxae and by various details of gonopodal structure. Coxite simple, without apophyses; telopodites long and slender, <italic>in situ</italic> crossing each other distally, each arcuately curved anteroventrad, with neither prefemoral nor femoral processes (<xref ref-type="bibr" rid="B12936774">Hoffman 1962</xref>).</p></sec><sec sec-type="Distribution"><title>Distribution</title><p>Mediterranean Region, North Africa and Near East (Morocco, Algeria, Cyprus and Turkey), but one species in Ethiopia.</p></sec></tp:treatment-sec><ref-list><ref id="B12937305"><element-citation xmlns:xlink="http://www.w3.org/1999/xlink" publication-type="article" xlink:type="simple"><person-group person-group-type="author"><name name-style="western"><surname>Cook</surname><given-names>O. F.</given-names></name></person-group><year>1904</year><article-title><tp:taxon-name><tp:taxon-name-part taxon-name-part-type="subphylum">Myriapoda</tp:taxon-name-part></tp:taxon-name> of northwestern North America.</article-title><source>Harriman Alaska Expedition</source><volume>8</volume><fpage>47</fpage><lpage>82</lpage></element-citation></ref><ref id="B12936774"><element-citation xmlns:xlink="http://www.w3.org/1999/xlink" publication-type="article" xlink:type="simple"><person-group person-group-type="author"><name name-style="western"><surname>Hoffman</surname><given-names>R. L.</given-names></name></person-group><year>1962</year><article-title>Taxonomic studies on the <tp:taxon-name><tp:taxon-name-part taxon-name-part-type="subfamily">Melaphinae</tp:taxon-name-part></tp:taxon-name>, a group of Palearctic polydesmoid <tp:taxon-name><tp:taxon-name-part taxon-name-part-type="class">Diplopoda</tp:taxon-name-part></tp:taxon-name></article-title><source>Opuscula Zoologica, München</source><volume>59</volume><fpage>1</fpage><lpage>10</lpage><uri xlink:type="simple">https://www.zobodat.at/pdf/Opuscula-Zoologica_59_0001-0010.pdf</uri></element-citation></ref></ref-list></tp:taxon-treatment>
