# Supplementary material for: First description of a male Melapheapamea Hoffman & Lohmander, 1968 from Turkey (Diplopoda, Polydesmida, Xystodesmidae)
Source: Biodivers Data J. 2025 May 16;13:e156970. doi: 10.3897/BDJ.13.e156970 (PMC12102669; doi:10.3897/BDJ.13.e156970)
Supplement: XML Treatment for Melaphe apamea [file BDJ.13.e156970-treatment2.xml]

<!DOCTYPE tp:taxon-treatment
  PUBLIC "-//TaxonX//DTD Taxonomic Treatment Publishing DTD v0 20100105//EN" "tax-treatment-NSO.dtd">
<tp:taxon-treatment xmlns:tp="http://www.plazi.org/taxpub"><tp:treatment-meta><mixed-citation publication-type="journal"><person-group><name><surname>Korsós</surname><given-names>Zoltán</given-names></name><name><surname>Golovatch</surname><given-names>Sergei</given-names></name></person-group><article-title>First description of a male <italic><tp:taxon-name><tp:taxon-name-part taxon-name-part-type="genus" reg="Melaphe">Melaphe</tp:taxon-name-part><tp:taxon-name-part taxon-name-part-type="species" reg="apamea">apamea</tp:taxon-name-part></tp:taxon-name></italic> Hoffman &amp; Lohmander, 1968 from Turkey (<tp:taxon-name><tp:taxon-name-part taxon-name-part-type="class">Diplopoda</tp:taxon-name-part></tp:taxon-name>, <tp:taxon-name><tp:taxon-name-part taxon-name-part-type="order">Polydesmida</tp:taxon-name-part></tp:taxon-name>, <tp:taxon-name><tp:taxon-name-part taxon-name-part-type="family">Xystodesmidae</tp:taxon-name-part></tp:taxon-name>)</article-title><source>Biodivers Data J</source><day>16</day><month>05</month><year>2025</year><volume>13</volume><pub-id pub-id-type="doi">10.3897/BDJ.13.e156970</pub-id></mixed-citation></tp:treatment-meta><tp:nomenclature><tp:taxon-name>
            <object-id xmlns:xlink="http://www.w3.org/1999/xlink" content-type="arpha" xlink:type="simple">04A8E8F8-16E3-5CB9-AF2E-2D9F2FDAD927</object-id>
            <tp:taxon-name-part taxon-name-part-type="genus">Melaphe</tp:taxon-name-part>
            <tp:taxon-name-part taxon-name-part-type="species">apamea</tp:taxon-name-part>
            <object-id xmlns:xlink="http://www.w3.org/1999/xlink" xlink:type="simple" object-id-type="Other URL">https://www.millibase.org/aphia.php?p=taxdetails&amp;id=937275</object-id>
          </tp:taxon-name><tp:taxon-authority>Hoffman &amp; Lohmander, 1968</tp:taxon-authority><tp:nomenclature-citation-list><tp:nomenclature-citation><tp:taxon-name>
                <tp:taxon-name-part taxon-name-part-type="genus" reg="Melaphe"/>
                <tp:taxon-name-part taxon-name-part-type="genus" reg="Melaphe"/>
                <tp:taxon-name-part taxon-name-part-type="species" reg="apamea"/>
              </tp:taxon-name><comment><italic><tp:taxon-name><tp:taxon-name-part taxon-name-part-type="genus" reg="Melaphe">Melaphe</tp:taxon-name-part><tp:taxon-name-part taxon-name-part-type="species" reg="apamea">apamea</tp:taxon-name-part></tp:taxon-name></italic> Hoffman &amp; Lohmander, 1968: 109-110, figs. 49, 50.</comment></tp:nomenclature-citation><tp:nomenclature-citation><tp:taxon-name>
                <tp:taxon-name-part taxon-name-part-type="genus" reg="Melaphe"/>
                <tp:taxon-name-part taxon-name-part-type="genus" reg="Melaphe"/>
                <tp:taxon-name-part taxon-name-part-type="species" reg="apamea"/>
              </tp:taxon-name><comment><italic><tp:taxon-name><tp:taxon-name-part taxon-name-part-type="genus" reg="Melaphe">M.</tp:taxon-name-part><tp:taxon-name-part taxon-name-part-type="species" reg="apamea">apamea</tp:taxon-name-part></tp:taxon-name></italic> <xref ref-type="bibr" rid="B12936751">Enghoff 2006</xref>: 189.</comment></tp:nomenclature-citation></tp:nomenclature-citation-list></tp:nomenclature><tp:treatment-sec sec-type="materials"><title>Materials</title><list list-type="alpha-lower" list-content="occurrences"><list-item><p><bold>Type status:</bold> <named-content xmlns:xlink="http://www.w3.org/1999/xlink" content-type="dwc:typeStatus" xlink:type="simple">Holotype</named-content>. <bold>Occurrence:</bold> occurrenceID: <named-content xmlns:xlink="http://www.w3.org/1999/xlink" content-type="dwc:occurrenceID" xlink:type="simple">67E83CBC-6484-573C-B58A-CB772FFC18A0</named-content>; <bold>Location:</bold> continent: <named-content xmlns:xlink="http://www.w3.org/1999/xlink" content-type="dwc:continent" xlink:type="simple">Asia</named-content>; country: <named-content xmlns:xlink="http://www.w3.org/1999/xlink" content-type="dwc:country" xlink:type="simple">Turkey</named-content>; countryCode: <named-content xmlns:xlink="http://www.w3.org/1999/xlink" content-type="dwc:countryCode" xlink:type="simple">TR</named-content>; municipality: <named-content xmlns:xlink="http://www.w3.org/1999/xlink" content-type="dwc:municipality" xlink:type="simple">Dinar</named-content>; verbatimCoordinates: <named-content xmlns:xlink="http://www.w3.org/1999/xlink" content-type="dwc:verbatimCoordinates" xlink:type="simple">38 04N 30 10E</named-content>; <bold>Identification:</bold> identificationID: <named-content xmlns:xlink="http://www.w3.org/1999/xlink" content-type="dwc:identificationID" xlink:type="simple">female</named-content>; identifiedBy: <named-content xmlns:xlink="http://www.w3.org/1999/xlink" content-type="dwc:identifiedBy" xlink:type="simple">Richard L. Hoffman &amp; H. Lohmander</named-content>; <bold>Event:</bold> eventID: <named-content xmlns:xlink="http://www.w3.org/1999/xlink" content-type="dwc:eventID" xlink:type="simple">collection</named-content>; eventDate: <named-content xmlns:xlink="http://www.w3.org/1999/xlink" content-type="dwc:eventDate" xlink:type="simple">May 1955</named-content>; year: <named-content xmlns:xlink="http://www.w3.org/1999/xlink" content-type="dwc:year" xlink:type="simple">1955</named-content>; month: <named-content xmlns:xlink="http://www.w3.org/1999/xlink" content-type="dwc:month" xlink:type="simple">5</named-content>; eventRemarks: <named-content xmlns:xlink="http://www.w3.org/1999/xlink" content-type="dwc:eventRemarks" xlink:type="simple">leg. H. Couffait</named-content>; <bold>Record Level:</bold> institutionID: <named-content xmlns:xlink="http://www.w3.org/1999/xlink" content-type="dwc:institutionID" xlink:type="simple">Museum of Nature Hamburg, Germany</named-content>; collectionID: <named-content xmlns:xlink="http://www.w3.org/1999/xlink" content-type="dwc:collectionID" xlink:type="simple">ZMH-ARA-A0029195</named-content>; institutionCode: <named-content xmlns:xlink="http://www.w3.org/1999/xlink" content-type="dwc:institutionCode" xlink:type="simple">MNHG</named-content>; basisOfRecord: <named-content xmlns:xlink="http://www.w3.org/1999/xlink" content-type="dwc:basisOfRecord" xlink:type="simple">PreservedSpecimen</named-content></p></list-item><list-item><p><bold>Type status:</bold> <named-content xmlns:xlink="http://www.w3.org/1999/xlink" content-type="dwc:typeStatus" xlink:type="simple">Paratype</named-content>. <bold>Occurrence:</bold> occurrenceID: <named-content xmlns:xlink="http://www.w3.org/1999/xlink" content-type="dwc:occurrenceID" xlink:type="simple">42A0972B-C72E-54E7-AA9D-1FA5ADEA3611</named-content>; <bold>Location:</bold> continent: <named-content xmlns:xlink="http://www.w3.org/1999/xlink" content-type="dwc:continent" xlink:type="simple">Asia</named-content>; country: <named-content xmlns:xlink="http://www.w3.org/1999/xlink" content-type="dwc:country" xlink:type="simple">Turkey</named-content>; countryCode: <named-content xmlns:xlink="http://www.w3.org/1999/xlink" content-type="dwc:countryCode" xlink:type="simple">TR</named-content>; municipality: <named-content xmlns:xlink="http://www.w3.org/1999/xlink" content-type="dwc:municipality" xlink:type="simple">Dinar</named-content>; verbatimCoordinates: <named-content xmlns:xlink="http://www.w3.org/1999/xlink" content-type="dwc:verbatimCoordinates" xlink:type="simple">38 04N 30 10E</named-content>; <bold>Identification:</bold> identifiedBy: <named-content xmlns:xlink="http://www.w3.org/1999/xlink" content-type="dwc:identifiedBy" xlink:type="simple">Richard L. Hoffman &amp; H. Lohmander</named-content>; <bold>Event:</bold> eventID: <named-content xmlns:xlink="http://www.w3.org/1999/xlink" content-type="dwc:eventID" xlink:type="simple">collection</named-content>; eventDate: <named-content xmlns:xlink="http://www.w3.org/1999/xlink" content-type="dwc:eventDate" xlink:type="simple">May 1955</named-content>; year: <named-content xmlns:xlink="http://www.w3.org/1999/xlink" content-type="dwc:year" xlink:type="simple">1955</named-content>; month: <named-content xmlns:xlink="http://www.w3.org/1999/xlink" content-type="dwc:month" xlink:type="simple">5</named-content>; eventRemarks: <named-content xmlns:xlink="http://www.w3.org/1999/xlink" content-type="dwc:eventRemarks" xlink:type="simple">leg. H. Couffait</named-content>; <bold>Record Level:</bold> institutionID: <named-content xmlns:xlink="http://www.w3.org/1999/xlink" content-type="dwc:institutionID" xlink:type="simple">Museum of Nature Hamburg, Germany</named-content>; collectionID: <named-content xmlns:xlink="http://www.w3.org/1999/xlink" content-type="dwc:collectionID" xlink:type="simple">ZMH-ARA-A0029196</named-content>; institutionCode: <named-content xmlns:xlink="http://www.w3.org/1999/xlink" content-type="dwc:institutionCode" xlink:type="simple">MNHG</named-content>; basisOfRecord: <named-content xmlns:xlink="http://www.w3.org/1999/xlink" content-type="dwc:basisOfRecord" xlink:type="simple">PreservedSpecimen</named-content></p></list-item><list-item><p><bold>Type status:</bold> <named-content xmlns:xlink="http://www.w3.org/1999/xlink" content-type="dwc:typeStatus" xlink:type="simple">Paratype</named-content>. <bold>Occurrence:</bold> occurrenceID: <named-content xmlns:xlink="http://www.w3.org/1999/xlink" content-type="dwc:occurrenceID" xlink:type="simple">64839FF7-42F2-5F8A-B884-C92E5724ABB0</named-content>; <bold>Location:</bold> continent: <named-content xmlns:xlink="http://www.w3.org/1999/xlink" content-type="dwc:continent" xlink:type="simple">Asia</named-content>; country: <named-content xmlns:xlink="http://www.w3.org/1999/xlink" content-type="dwc:country" xlink:type="simple">Turkey</named-content>; countryCode: <named-content xmlns:xlink="http://www.w3.org/1999/xlink" content-type="dwc:countryCode" xlink:type="simple">TR</named-content>; municipality: <named-content xmlns:xlink="http://www.w3.org/1999/xlink" content-type="dwc:municipality" xlink:type="simple">near Denizli</named-content>; locality: <named-content xmlns:xlink="http://www.w3.org/1999/xlink" content-type="dwc:locality" xlink:type="simple">Dodurgaköyü Cave</named-content>; <bold>Identification:</bold> identificationID: <named-content xmlns:xlink="http://www.w3.org/1999/xlink" content-type="dwc:identificationID" xlink:type="simple">female</named-content>; identifiedBy: <named-content xmlns:xlink="http://www.w3.org/1999/xlink" content-type="dwc:identifiedBy" xlink:type="simple">Richard L. Hoffman &amp; H. Lohmander</named-content>; <bold>Event:</bold> eventID: <named-content xmlns:xlink="http://www.w3.org/1999/xlink" content-type="dwc:eventID" xlink:type="simple">collection</named-content>; eventDate: <named-content xmlns:xlink="http://www.w3.org/1999/xlink" content-type="dwc:eventDate" xlink:type="simple">Nov. 1946</named-content>; year: <named-content xmlns:xlink="http://www.w3.org/1999/xlink" content-type="dwc:year" xlink:type="simple">1946</named-content>; month: <named-content xmlns:xlink="http://www.w3.org/1999/xlink" content-type="dwc:month" xlink:type="simple">11</named-content>; eventRemarks: <named-content xmlns:xlink="http://www.w3.org/1999/xlink" content-type="dwc:eventRemarks" xlink:type="simple">leg. C. Kosswig</named-content>; <bold>Record Level:</bold> institutionID: <named-content xmlns:xlink="http://www.w3.org/1999/xlink" content-type="dwc:institutionID" xlink:type="simple">Museum of Nature Hamburg, Germany</named-content>; collectionID: <named-content xmlns:xlink="http://www.w3.org/1999/xlink" content-type="dwc:collectionID" xlink:type="simple">ZMH-ARA-A0029196</named-content>; institutionCode: <named-content xmlns:xlink="http://www.w3.org/1999/xlink" content-type="dwc:institutionCode" xlink:type="simple">MNHG</named-content>; basisOfRecord: <named-content xmlns:xlink="http://www.w3.org/1999/xlink" content-type="dwc:basisOfRecord" xlink:type="simple">PreservedSpecimen</named-content></p></list-item><list-item><p><bold>Type status:</bold> <named-content xmlns:xlink="http://www.w3.org/1999/xlink" content-type="dwc:typeStatus" xlink:type="simple">Other material</named-content>. <bold>Occurrence:</bold> occurrenceID: <named-content xmlns:xlink="http://www.w3.org/1999/xlink" content-type="dwc:occurrenceID" xlink:type="simple">6A9FEEFE-1348-571D-B893-3877590D8483</named-content>; <bold>Location:</bold> continent: <named-content xmlns:xlink="http://www.w3.org/1999/xlink" content-type="dwc:continent" xlink:type="simple">Asia</named-content>; country: <named-content xmlns:xlink="http://www.w3.org/1999/xlink" content-type="dwc:country" xlink:type="simple">Turkey</named-content>; countryCode: <named-content xmlns:xlink="http://www.w3.org/1999/xlink" content-type="dwc:countryCode" xlink:type="simple">TR</named-content>; stateProvince: <named-content xmlns:xlink="http://www.w3.org/1999/xlink" content-type="dwc:stateProvince" xlink:type="simple">Antalya</named-content>; municipality: <named-content xmlns:xlink="http://www.w3.org/1999/xlink" content-type="dwc:municipality" xlink:type="simple">Beskonak</named-content>; locality: <named-content xmlns:xlink="http://www.w3.org/1999/xlink" content-type="dwc:locality" xlink:type="simple">Toros Mts, 15 km north of Beskonak</named-content>; verbatimElevation: <named-content xmlns:xlink="http://www.w3.org/1999/xlink" content-type="dwc:verbatimElevation" xlink:type="simple">1500 m a.s.l.</named-content>; locationRemarks: <named-content xmlns:xlink="http://www.w3.org/1999/xlink" content-type="dwc:locationRemarks" xlink:type="simple">soil sample collected in <italic><tp:taxon-name><tp:taxon-name-part taxon-name-part-type="genus" reg="Cedrus">Cedrus</tp:taxon-name-part></tp:taxon-name></italic>-<italic><tp:taxon-name><tp:taxon-name-part taxon-name-part-type="genus" reg="Cupressus">Cupressus</tp:taxon-name-part></tp:taxon-name></italic> forest</named-content>; <bold>Identification:</bold> identificationID: <named-content xmlns:xlink="http://www.w3.org/1999/xlink" content-type="dwc:identificationID" xlink:type="simple">male</named-content>; identifiedBy: <named-content xmlns:xlink="http://www.w3.org/1999/xlink" content-type="dwc:identifiedBy" xlink:type="simple">Sergei I. Golovatch</named-content>; <bold>Event:</bold> eventID: <named-content xmlns:xlink="http://www.w3.org/1999/xlink" content-type="dwc:eventID" xlink:type="simple">collection</named-content>; samplingProtocol: <named-content xmlns:xlink="http://www.w3.org/1999/xlink" content-type="dwc:samplingProtocol" xlink:type="simple">soil sample</named-content>; eventDate: <named-content xmlns:xlink="http://www.w3.org/1999/xlink" content-type="dwc:eventDate" xlink:type="simple">10. Oct. 1980</named-content>; year: <named-content xmlns:xlink="http://www.w3.org/1999/xlink" content-type="dwc:year" xlink:type="simple">1980</named-content>; month: <named-content xmlns:xlink="http://www.w3.org/1999/xlink" content-type="dwc:month" xlink:type="simple">10</named-content>; day: <named-content xmlns:xlink="http://www.w3.org/1999/xlink" content-type="dwc:day" xlink:type="simple">10</named-content>; habitat: <named-content xmlns:xlink="http://www.w3.org/1999/xlink" content-type="dwc:habitat" xlink:type="simple"><italic><tp:taxon-name><tp:taxon-name-part taxon-name-part-type="genus" reg="Cedrus">Cedrus</tp:taxon-name-part></tp:taxon-name></italic>-<italic><tp:taxon-name><tp:taxon-name-part taxon-name-part-type="genus" reg="Cupressus">Cupressus</tp:taxon-name-part></tp:taxon-name></italic> forest</named-content>; eventRemarks: <named-content xmlns:xlink="http://www.w3.org/1999/xlink" content-type="dwc:eventRemarks" xlink:type="simple">leg. L. Peregovits</named-content></p></list-item></list></tp:treatment-sec><tp:treatment-sec sec-type="Description"><title>Description</title><p>The posterior part of the single male specimen is broken-off; it has only 14 body rings (Fig. <xref ref-type="fig" rid="F12936828">1</xref><xref ref-type="fig" rid="F12936839">a</xref>).</p><p>The length of broken part is only 30 mm, mid-body width at ring 10 with paranota, 5.5 mm, metatergal length, 2.1 mm, collum width, 5.3 mm, median collum length, 2.1 mm.</p><p>Colour in ethanol completely faded, yellowish-white, no pattern traceable (Fig. <xref ref-type="fig" rid="F12936828">1</xref>).</p><p>Head smooth, epicranial suture distinct, 2+2 frontal setae, 1+1 pre-antennal setae, 1+1 inter-antennal setae, a row of short supra-labral setae.</p><p>Antennae straight, slender, antennomere 1 globose; antennomeres 2–6 elongated, subequal in length, antennomere 7 smaller than previous ones, rectangular, with 4 apical sensory cones. Collum subtrapezoid in shape, convex, 2 times as long as metatergum 2, anterior margin straight, without ridge, posterior margin undulated.</p><p>Rings 2–5 narrower than following ones, rings 6–14 parallel-sided, last rings missing. Proterga completely smooth, metaterga very weakly striolate, each with a pale transverse depression in the middle (Fig. <xref ref-type="fig" rid="F12936845">2</xref>). All rings with weak anterior and lateral ridges, posterolateral corner only very weakly pointed, almost rounded. Pore formula normal, pores on rings 5, 7, 9, 10, 12 and 13, all dorsal and located near lateral margins of paranota. Terminal rings (15–20) missing, but, according to <xref ref-type="bibr" rid="B12936783">Hoffman and Lohmander (1968)</xref>: 110), epiproct, paraprocts and hypoproct without pecularities.</p><p>Bases of mid-body leg-pairs well separated, sterna smooth and wide. Coxa stout, as long as wide; prefemur twice as long as coxa, without prefemoral spine, but ventrally with a single distal seta; femur slender, about twice as long as prefemur, no femoral pads; postfemur shot, stout, similar to prefemur; tibia slender, about 1.2 times as long as postfemur; tarsus more slender, about 1.2 times as long as tibia, densely setose; claws normal (Fig. <xref ref-type="fig" rid="F12937119">3</xref><xref ref-type="fig" rid="F12937135">b</xref>).</p><p>Male characters: Coxae of second leg-pair each with a small, triangular coxal process or gonapophysis (cxp, Fig. <xref ref-type="fig" rid="F12937119">3</xref><xref ref-type="fig" rid="F12937134">a</xref>). Gonopods barely divided into a coxite and a telopodite (Fig. <xref ref-type="fig" rid="F12936848">4</xref>). Coxite (cx) strong, stout, without apophyses, with two long setae on its anterior side; prefemorite (pf) about twice as long as wide, usually densely setose, slightly curved dorsad; femorite (f) slender, straight, with a number of short setae along its ventral margin; acropodite (a) slender, bent ventromesad at a perfect right angle, its length about half of femorite, at its mid-way with a small tooth (t) on a slightly twisted and flattened flap; tip of acropodite small, turned backwards; prostatic groove (pg) running mesad in the middle of a whole gonopod, opening just in front of a curved tip of acropodite.</p><p>Female characters: The species was originally described from females (<xref ref-type="bibr" rid="B12936783">Hoffman and Lohmander 1968</xref>), whose somatic characters are in agreement with the present male. However, no specific female characters, such as cyphopods, were mentioned in the description. Without examining the types or new material, we cannot add new information.</p><sec sec-type="Diagnosis"><title>Diagnosis</title><p>A moderate-sized species of <italic><tp:taxon-name><tp:taxon-name-part taxon-name-part-type="genus" reg="Melaphe">Melaphe</tp:taxon-name-part></tp:taxon-name></italic>, easily recognisable by the larger paranota which are set high and nearly horizontal; dorsum of metazonites with distinct scattered tubercles especially on the bases of the paranota (<xref ref-type="bibr" rid="B12936783">Hoffman and Lohmander 1968</xref>). Male coxae of second leg-pair with small coxal processes (= gonapophyses); gonopods similar to <italic><tp:taxon-name><tp:taxon-name-part taxon-name-part-type="genus" reg="Melaphe">M.</tp:taxon-name-part><tp:taxon-name-part taxon-name-part-type="species" reg="vestita">vestita</tp:taxon-name-part></tp:taxon-name></italic>, but femorite straight and slender, without lobes, acropodite with a small tooth at mid-length.</p></sec></tp:treatment-sec><tp:treatment-sec sec-type="Taxon discussion"><title>Taxon discussion</title><p>The first male of the species has been identified and described.</p></tp:treatment-sec><tp:treatment-sec><!--Section generated to contain objects referenced in tp:taxon-treatment.--><fig-group id="F12936828" position="float" orientation="portrait"><caption><p><italic><tp:taxon-name><tp:taxon-name-part taxon-name-part-type="genus" reg="Melaphe">Melaphe</tp:taxon-name-part><tp:taxon-name-part taxon-name-part-type="species" reg="apamea">apamea</tp:taxon-name-part></tp:taxon-name></italic> ♂ from Beskonak, Turkey. <bold>A</bold> Dorsal view; <bold>B</bold> Ventral view; <bold>C</bold> Specimen label by SG. Without scale.</p></caption><fig id="F12936839" position="float" orientation="portrait"><object-id xmlns:xlink="http://www.w3.org/1999/xlink" content-type="arpha" xlink:type="simple">540C1818-F08F-5432-8D19-B7279FFB9556</object-id><object-id xmlns:xlink="http://www.w3.org/1999/xlink" content-type="doi" xlink:type="simple">10.3897/BDJ.13.e156970.figure1a</object-id><label>Figure 1a.</label><graphic xmlns:xlink="http://www.w3.org/1999/xlink" xlink:href="bdj-13-e156970-g001_a.jpg" xlink:type="simple" position="float" orientation="portrait" id="oo_1313717.jpg"><uri content-type="original_file" xlink:type="simple">https://binary.pensoft.net/fig/1313717</uri></graphic></fig><fig id="F12936840" position="float" orientation="portrait"><object-id xmlns:xlink="http://www.w3.org/1999/xlink" content-type="arpha" xlink:type="simple">676DEACA-C0E0-5072-88E4-11EEA2903E23</object-id><object-id xmlns:xlink="http://www.w3.org/1999/xlink" content-type="doi" xlink:type="simple">10.3897/BDJ.13.e156970.figure1b</object-id><label>Figure 1b.</label><graphic xmlns:xlink="http://www.w3.org/1999/xlink" xlink:href="bdj-13-e156970-g001_b.jpg" xlink:type="simple" position="float" orientation="portrait" id="oo_1313734.jpg"><uri content-type="original_file" xlink:type="simple">https://binary.pensoft.net/fig/1313734</uri></graphic></fig></fig-group><fig id="F12936839" position="float" orientation="portrait"><object-id xmlns:xlink="http://www.w3.org/1999/xlink" content-type="arpha" xlink:type="simple">540C1818-F08F-5432-8D19-B7279FFB9556</object-id><object-id xmlns:xlink="http://www.w3.org/1999/xlink" content-type="doi" xlink:type="simple">10.3897/BDJ.13.e156970.figure1a</object-id><label>Figure 1a.</label><graphic xmlns:xlink="http://www.w3.org/1999/xlink" xlink:href="bdj-13-e156970-g001_a.jpg" xlink:type="simple" position="float" orientation="portrait" id="oo_1313717.jpg"><uri content-type="original_file" xlink:type="simple">https://binary.pensoft.net/fig/1313717</uri></graphic></fig><fig id="F12936845" position="float" orientation="portrait"><object-id xmlns:xlink="http://www.w3.org/1999/xlink" content-type="arpha" xlink:type="simple">CE57433F-6D56-54BD-A469-41AB7AA2F88F</object-id><object-id xmlns:xlink="http://www.w3.org/1999/xlink" content-type="doi" xlink:type="simple">10.3897/BDJ.13.e156970.figure2</object-id><object-id xmlns:xlink="http://www.w3.org/1999/xlink" content-type="zenodo_dep_id" xlink:type="simple">15455322</object-id><label>Figure 2.</label><caption><p>9<sup>th</sup> and 10<sup>th</sup> segments of <italic><tp:taxon-name><tp:taxon-name-part taxon-name-part-type="genus" reg="Melaphe">Melaphe</tp:taxon-name-part><tp:taxon-name-part taxon-name-part-type="species" reg="apamea">apamea</tp:taxon-name-part></tp:taxon-name></italic> ♂, dorsal view. Scale bar 1 mm.</p></caption><graphic xmlns:xlink="http://www.w3.org/1999/xlink" xlink:href="bdj-13-e156970-g002.jpg" position="float" id="oo_1313818.jpg" orientation="portrait" xlink:type="simple"><uri content-type="original_file" xlink:type="simple">https://binary.pensoft.net/fig/1313818</uri></graphic></fig><fig-group id="F12937119" position="float" orientation="portrait"><caption><p><italic><tp:taxon-name><tp:taxon-name-part taxon-name-part-type="genus" reg="Melaphe">Melaphe</tp:taxon-name-part><tp:taxon-name-part taxon-name-part-type="species" reg="apamea">apamea</tp:taxon-name-part></tp:taxon-name></italic> ♂. <bold>A</bold> Second leg-pair with coxal processes, posterioventral view; <bold>B</bold> Right 12<sup>th</sup> leg, anterior view. Abbreviations: cl = claw, cx = coxa, cxp = coxal process, f = femur, pf = prefemur, pof = postfemur, t = tibia, ta = tarsus. Scale bars 1 mm.</p></caption><fig id="F12937134" position="float" orientation="portrait"><object-id xmlns:xlink="http://www.w3.org/1999/xlink" content-type="arpha" xlink:type="simple">2360D32F-1BB9-521B-9ACC-CA8A026E2E90</object-id><object-id xmlns:xlink="http://www.w3.org/1999/xlink" content-type="doi" xlink:type="simple">10.3897/BDJ.13.e156970.figure3a</object-id><label>Figure 3a.</label><graphic xmlns:xlink="http://www.w3.org/1999/xlink" xlink:href="bdj-13-e156970-g003_a.jpg" xlink:type="simple" position="float" orientation="portrait" id="oo_1314029.jpg"><uri content-type="original_file" xlink:type="simple">https://binary.pensoft.net/fig/1314029</uri></graphic></fig><fig id="F12937135" position="float" orientation="portrait"><object-id xmlns:xlink="http://www.w3.org/1999/xlink" content-type="arpha" xlink:type="simple">47274C24-64D0-5989-B40B-0A6AE3FEB4F2</object-id><object-id xmlns:xlink="http://www.w3.org/1999/xlink" content-type="doi" xlink:type="simple">10.3897/BDJ.13.e156970.figure3b</object-id><label>Figure 3b.</label><graphic xmlns:xlink="http://www.w3.org/1999/xlink" xlink:href="bdj-13-e156970-g003_b.jpg" xlink:type="simple" position="float" orientation="portrait" id="oo_1314030.jpg"><uri content-type="original_file" xlink:type="simple">https://binary.pensoft.net/fig/1314030</uri></graphic></fig></fig-group><fig id="F12937135" position="float" orientation="portrait"><object-id xmlns:xlink="http://www.w3.org/1999/xlink" content-type="arpha" xlink:type="simple">47274C24-64D0-5989-B40B-0A6AE3FEB4F2</object-id><object-id xmlns:xlink="http://www.w3.org/1999/xlink" content-type="doi" xlink:type="simple">10.3897/BDJ.13.e156970.figure3b</object-id><label>Figure 3b.</label><graphic xmlns:xlink="http://www.w3.org/1999/xlink" xlink:href="bdj-13-e156970-g003_b.jpg" xlink:type="simple" position="float" orientation="portrait" id="oo_1314030.jpg"><uri content-type="original_file" xlink:type="simple">https://binary.pensoft.net/fig/1314030</uri></graphic></fig><fig id="F12937134" position="float" orientation="portrait"><object-id xmlns:xlink="http://www.w3.org/1999/xlink" content-type="arpha" xlink:type="simple">2360D32F-1BB9-521B-9ACC-CA8A026E2E90</object-id><object-id xmlns:xlink="http://www.w3.org/1999/xlink" content-type="doi" xlink:type="simple">10.3897/BDJ.13.e156970.figure3a</object-id><label>Figure 3a.</label><graphic xmlns:xlink="http://www.w3.org/1999/xlink" xlink:href="bdj-13-e156970-g003_a.jpg" xlink:type="simple" position="float" orientation="portrait" id="oo_1314029.jpg"><uri content-type="original_file" xlink:type="simple">https://binary.pensoft.net/fig/1314029</uri></graphic></fig><fig-group id="F12936848" position="float" orientation="portrait"><caption><p><italic><tp:taxon-name><tp:taxon-name-part taxon-name-part-type="genus" reg="Melaphe">Melaphe</tp:taxon-name-part><tp:taxon-name-part taxon-name-part-type="species" reg="apamea">apamea</tp:taxon-name-part></tp:taxon-name></italic> ♂ gonopods. <bold>A</bold> Ventral view, <italic>in situ</italic>; <bold>B</bold> Left gonopod, mesal view; <bold>C</bold> Right gonopod, lateral view. Abbreviations: a = acropodite, cx = coxite, f = femorite, pf = prefemorite, pg = prostatic groove, t = tooth. Scale bars 1 mm.</p></caption><fig id="F12936856" position="float" orientation="portrait"><object-id xmlns:xlink="http://www.w3.org/1999/xlink" content-type="arpha" xlink:type="simple">12BA4E13-86C9-579B-8ECD-BB062E3EB0CC</object-id><object-id xmlns:xlink="http://www.w3.org/1999/xlink" content-type="doi" xlink:type="simple">10.3897/BDJ.13.e156970.figure4a</object-id><label>Figure 4a.</label><graphic xmlns:xlink="http://www.w3.org/1999/xlink" xlink:href="bdj-13-e156970-g004_a.jpg" xlink:type="simple" position="float" orientation="portrait" id="oo_1313973.jpg"><uri content-type="original_file" xlink:type="simple">https://binary.pensoft.net/fig/1313973</uri></graphic></fig><fig id="F12936857" position="float" orientation="portrait"><object-id xmlns:xlink="http://www.w3.org/1999/xlink" content-type="arpha" xlink:type="simple">354FCFC2-5859-5296-BAC1-56D5ED6509F1</object-id><object-id xmlns:xlink="http://www.w3.org/1999/xlink" content-type="doi" xlink:type="simple">10.3897/BDJ.13.e156970.figure4b</object-id><label>Figure 4b.</label><graphic xmlns:xlink="http://www.w3.org/1999/xlink" xlink:href="bdj-13-e156970-g004_b.jpg" xlink:type="simple" position="float" orientation="portrait" id="oo_1313974.jpg"><uri content-type="original_file" xlink:type="simple">https://binary.pensoft.net/fig/1313974</uri></graphic></fig></fig-group></tp:treatment-sec><ref-list><ref id="B12936751"><element-citation xmlns:xlink="http://www.w3.org/1999/xlink" publication-type="article" xlink:type="simple"><person-group person-group-type="author"><name name-style="western"><surname>Enghoff</surname><given-names>H.</given-names></name></person-group><year>2006</year><article-title>The millipedes of Turkey (<tp:taxon-name><tp:taxon-name-part taxon-name-part-type="class">Diplopoda</tp:taxon-name-part></tp:taxon-name>).</article-title><source>Steenstrupia</source><volume>29</volume><issue>2</issue><fpage>175</fpage><lpage>198</lpage></element-citation></ref><ref id="B12936783"><element-citation xmlns:xlink="http://www.w3.org/1999/xlink" publication-type="article" xlink:type="simple"><person-group person-group-type="author"><name name-style="western"><surname>Hoffman</surname><given-names>R. L.</given-names></name><name name-style="western"><surname>Lohmander</surname><given-names>H.</given-names></name></person-group><year>1968</year><article-title>The <tp:taxon-name><tp:taxon-name-part taxon-name-part-type="class">Diplopoda</tp:taxon-name-part></tp:taxon-name> of Turkey. Part III. Order <tp:taxon-name><tp:taxon-name-part taxon-name-part-type="order">Polydesmida</tp:taxon-name-part></tp:taxon-name>.</article-title><source>Mitteilungen aus dem Hamburgischen zoologischen Museum und Institut</source><volume>65</volume><fpage>61</fpage><lpage>121</lpage></element-citation></ref></ref-list></tp:taxon-treatment>
